# Supplementary material for: The Value of Systemic Inflammatory Indices for Predicting Early Postoperative Complications in Colorectal Cancer
Source: Medicina (Kaunas). 2024 Sep 11;60(9):1481. doi: 10.3390/medicina60091481 (PMC11434509; doi:10.3390/medicina60091481)
Supplement: Supplementary file 1 [file medicina-60-01481-s001.zip]

Archive with 1 entries (1 files):
- medicina-3203841-supplementary.pdf
